# Supplementary material for: Effect of Porphyromonas gingivalis lipopolysaccharide administration on non-alcoholic liver disease in Medaka fish
Source: FEMS Microbes. 2025 Nov 7;6:xtaf017. doi: 10.1093/femsmc/xtaf017 (PMC12641535; doi:10.1093/femsmc/xtaf017)
Supplement: xtaf017_Supplemental_Files [file xtaf017_supplemental_files.zip]

Archive with 6 entries (6 files):
- FEMSMC-2025-023.R1 one sentence summary.docx
- FEMSMC-2025-023.R1 supplementary data - reviews and author response.docx
- Figure legends.docx
- Supplementary Figure.tiff
- Table S1.tiff
- Table S2.tiff
